# Supplementary material for: Antigen glycosylation regulates efficacy of CAR T cells targeting CD19
Source: Nat Commun. 2022 Jun 11;13:3367. doi: 10.1038/s41467-022-31035-7 (PMC9188573; doi:10.1038/s41467-022-31035-7)
Supplement: Supplementary file 4 — Source Data [file 41467_2022_31035_MOESM4_ESM.xlsx]

## Sheet: Figure1 
Source Data
Figure 1
c
Day	WT			Nalm6 clone 1			Nalm6 clone 2
0	0	0	0	0	0	0	0	0	0
1	0.286	0.301	0.0303	0.187	0.009	0.101	0.263	0.207	0.222
3	0.734	0.723	0.729	0.502	0.437	0.446	0.566	0.494	0.512
6	0.866	0.859	0.851	0.218	0.364	0.311	0.402	0.38	0.413
8	0.917	0.912	0.922	0.259	0.313	0.258	0.193	0.254	0.188
d
Day	WT			OCI Ly10
0	0	0	0	0	0	0
2	0.73	0.71	0.7	0.55	0.57	0.63
4	0.8	0.8	0.81	0.49	0.48	0.58
8	0.94	0.95	0.95	0.66	0.64	0.59
e
Day	WT + CART19							WT + no T cells				SPPL3ko + CART19							SPPL3ko + no T cells
0	425000	566000	122000	100000	147000	209000	155000	242000	71100	314000	194000	377000	564000	270000	460000	115000	167000	415000	163000	255000	366000	473000
6	1560000	5240000	467000	921000	1060000	538000	3320000	34300000	6100000	42100000	42900000	81700000	11800000	2750000	20800000	647000	2840000	53000000	30000000	52400000	66300000	73700000
9	15500000	56300000	1670000	13800000	818000	2310000	8740000	129000000	29400000	414000000	143000000	179000000	10000000	5750000	103000000	20000000	914000	174000000	78900000	110000000	150000000	141000000
13	48600000	79600000	14600000	98000000	8620000	6180000	14600000	1130000000	125000000	1150000000	897000000	651000000	111000000	10600000	562000000	549000000	12700000	910000000	558000000	490000000	1160000000	1320000000
17	123000000	22200000	19200000	88000000	19900000	9750000	40300000	2600000000	243000000	1300000000	1740000000	1120000000	355000000	24300000	963000000	946000000	141000000	615000000	1380000000	2280000000	1550000000	2480000000
21	191000000	15400000	58800000	58000000	64300000	41700000	68700000	4070000000	438000000	3610000000	3030000000	3300000000	3150000000	172000000	1250000000	592000000	565000000	1570000000	2450000000	5370000000		7640000000
24	101000000	15700000	288000000	39500000	34600000	107000000	32800000							277000000	3010000000	1360000000	1050000000	5390000000
28	158000000	27700000	93100000	11600000	68800000	63000000	78300000							3270000000		4360000000	2760000000
30	29800000	37700000	83100000	19800000	98800000	57000000	88100000
33	19800000	42200000	51200000	19900000	65500000	92000000	80000000
f
Day	WT + CART	WT + no T	KO + CART	KO + no T
33	0
33	0
33	0
33	0
33	0
33	0
33	0
21		1
21		1
21		1
24		1
21			1
21			1
24			1
24			1
28			1
28			1
28			1
21				1
21				1
21				1
21				1

## Sheet: Figure 2 
Source Data
Figure 2
b
WT			KO			No target
15367	14488	15212	12699	12914	11480	1027	987	1122
c
WT			KO			No target
2526	2226	2412	1753	1916	1886	81	119	121
d
WT			KO			No target
1749	1721	1811	1027	1365	1122	538	647	611
e
WT			KO			No target
4568	4782	4662	2793	2645	2662	544	576	566
f
WT						KO						No target
2840	2926	2835	2731	2845	2931	1664	1772	1872	1698	1632	1755	502	494	508	488	512	992
g
WT						KO						No target
18717	18761	18555	18898	18726	18505	12736	12487	12733	12995	12005	12874	6179	5688	6312	6009	7189	6088
i
Day	WT			SPPL3ko
0	0	0	0	0	0	0
1	0.9	0.833	0.8	0.059	-0.027	0.033
4	1	1	1	-0.021	-0.022	0.01
8	1	1	1	0.01	0.02	0

## Sheet: Figure 3 
Source Data
Figure 3
a
b
c
Dilution	WT			SPPL3ko
8000	4852	4789	4878	3147	3423	3675
16000	2828	2912	3235	1916	2057	2011
32000	1876	1664	1928	1134	1136	1142
64000	882	922	940	644	758	636
0	146	143	144	156	153	155
d
e
Day	WT			SPPL3ko			SPPL3ko + kifunensine
1	0	0	0	0	0	0	0	0	0
4	0.835	0.821	0.776	0.378	0.365	0.467	0.854	0.904	0.893
7	0.867	0.839	0.821	0.331	0.374	0.365	0.895	0.922	0.925
g
Day	WT			SPPL3ko
1	0	0	0	0	0	0
4	0.26	0.39	0.38	0.29	0.32	0.28
7	0.8	0.69	0.77	0.89	0.89	0.89

## Sheet: Figure 4 
Source Data
Figure 4
b
WT			SPPL3ko			SPPL3ko 19ko			SPPL3ko 19ko + CD19WT			SPPL3ko 19ko + CD19*N114Q			SPPL3ko 19ko+ CD19*N125Q
7.53744	8.75393	9.96812	2.74996	3.01249	2.81554	1.13187	1.01215	0.856094	2.99782	2.98934	2.71655	2.72423	2.87387	2.79406	9.85621	9.85621	9.52781
c
Day	WT			SPPL3ko			SPPL3ko 19ko + CD19WT			SPPL3ko 19ko + CD19*N114Q			SPPL3ko 19ko+ CD19*N125Q
0	0	0	0	0	0	0	0	0	0	0	0	0	0	0	0
5	0.9	0.902	0.885	0.426	0.457	0.46	0.42	0.378	0.513	0.482	0.394	0.422	0.826	0.838	0.767
7	0.992	0.998	0.989	0.449	0.472	0.569	0.336	0.571	0.481	0.315	0.353	0.383	0.919	0.977	0.811

## Sheet: Figure 5 
Source Data
Figure 5
b
c
Day	WT			SPPL3ko			SPPL3ko + SPPL3
0	0	0	0	0	0	0	0	0	0
1	0.784	0.719	0.737	0.556	0.525	0.535	-0.179	0.031	0.033
4	0.976	0.968	0.968	0.785	0.777	0.752	0.138	0.176	0.184
6	0.998	0.997	0.997	0.621	0.633	0.606	0.146	0.187	0.197

## Sheet: SF1
Source Data
Supplementary Figure 1
a
b
Day	WT		Nalm6 clone 1		Nalm6 clone 2
0	1	1	1	1	1	1
3	1.8	1.6	2.1	2.8	2.1	1.45
5	4.4	4.4	3	3.5	3.2	2.93
7	8.5	8.4	5.5	4.9	6.5	6.5
9	12.7	11.1	11.6	10.9	9.6	10.1
12	17.3	16.1	16.5	15.9	15.8	14.4
c
E:T	WT			Nalm6 clone 1			Nalm6 clone 2
1	0.975	0.98	0.99	0.767	0.783	0.774	0.848	0.832	0.84
0.5	0.865	0.878	0.868	0.59	0.594	0.614	0.62	0.67	0.686
0.25	0.734	0.723	0.722	0.502	0.437	0.512	0.566	0.494	0.492
0.125	0.468	0.508	0.444	0.331	0.251	0.288	0.338	0.325	0.333
d
E:T	WT			OCI Ly10
1	0.83	0.89	0.91	0.94	0.95	0.97
0.5	0.92	0.9	0.9	0.82	0.86	0.86
0.25	0.8	0.8	0.81	0.49	0.48	0.38
0.125	0.68	0.62	0.58	0.4	0.33	0.31
e
Day	WT + CART19							WT + no T cells				SPPL3ko + CART19							SPPL3ko + no T cells
0	425000	566000	122000	100000	147000	209000	155000	242000	71100	314000	194000	377000	564000	270000	460000	115000	167000	415000	163000	255000	366000	473000
6	1560000	5240000	467000	921000	1060000	538000	3320000	34300000	6100000	42100000	42900000	81700000	11800000	2750000	20800000	647000	2840000	53000000	30000000	52400000	66300000	73700000
9	15500000	56300000	1670000	13800000	818000	2310000	8740000	129000000	29400000	414000000	143000000	179000000	10000000	5750000	103000000	20000000	914000	174000000	78900000	110000000	150000000	141000000
13	48600000	79600000	14600000	98000000	8620000	6180000	14600000	1130000000	125000000	1150000000	897000000	651000000	111000000	10600000	562000000	549000000	12700000	910000000	558000000	490000000	1160000000	1320000000
17	123000000	22200000	19200000	88000000	19900000	9750000	40300000	2600000000	243000000	1300000000	1740000000	1120000000	355000000	24300000	963000000	946000000	141000000	615000000	1380000000	2280000000	1550000000	2480000000
21	191000000	15400000	58800000	58000000	64300000	41700000	68700000	4070000000	438000000	3610000000	3030000000	3300000000	3150000000	172000000	1250000000	592000000	565000000	1570000000	2450000000	5370000000		7640000000
24	101000000	15700000	288000000	39500000	34600000	107000000	32800000							277000000	3010000000	1360000000	1050000000	5390000000
28	158000000	27700000	93100000	11600000	68800000	63000000	78300000							3270000000		4360000000	2760000000
30	29800000	37700000	83100000	19800000	98800000	57000000	88100000
33	19800000	42200000	51200000	19900000	65500000	92000000	80000000

## Sheet: SF2
Source Data
Supplementary Figure 2
a
Day	WT			SPPL3ko
0	0	0	0	0	0	0
3	0.763	0.682	0.726	-0.003	-0.078	0.064
6	0.993	0.99	0.984	-0.026	0.015	0.071
b
c
			CD19		ConA		PHA-L

## Sheet: SF3
Source Data
Supplementary Figure 3
a
Dilution	WT			SPPL3ko
100	17031	22102	18697	17755	18661	19290
200	13904	10828	11766	11027	10038	12359
400	7575	6902	7202	7161	6444	7564
c
Dilution	WT			SPPL3ko
20	3947	4182	4001	2431	2259	2333
40	2095	2135	2224	1394	1277	1401
80	1091	1035	1066	735	737	787
160	606	518	595	430	413	422
320	330	308	311	252	249	251
0	57.8	61.8	65	68.8	66.9	67
d
WT			SPPL3ko + kifu			SPPL3ko
22336	24922	23758	25134	25583	24152	18549	18003	19403
e
Dilution	WT			SPPL3ko
80	6587	7384	6635	6587	6424	6111
160	2581	2718	2696	3421	2223	1716
320	1383	1739	1721	1264	1192	1306
640	770	826	897	713	674	476
1280	457	508	482	435	463	301
2560	288	298	360	295	291	238
5120	207	227	223	210	221	156
10240	162	180	193	203	193	222
f
E:T	WT			SPPL3ko
1	0.77	0.74	0.77	0.74	0.79	0.71
0.5:1	0.46	0.53	0.58	0.52	0.57	0.51
0.25:1	0.26	0.39	0.38	0.29	0.32	0.28
0.125	0.14	0.18	0.18	0.23	0.29	0.26

## Sheet: SF4
Source Data
Supplementary Figure 4
a
c
WT	SPPL3ko	SPPL3ko + SPPL3
1	1.098	1.069
d
Day	WT			SPPL3ko			SPPL3ko + SPPL3
0	0	0	0	0	0	0	0	0	0
2	0.727	0.757	0.729	0.383	0.459	0.367	0.578	0.556	0.537
5	0.938	0.857	0.886	0.625	0.607	0.633	0.613	0.67	0.641
9	0.999	0.997	0.997	0.33	0.38	0.21	0.61	0.607	0.525
